# Supplementary material for: Dense Convolutional Neural Network-Based Deep Learning Pipeline for Pre-Identification of Circular Leaf Spot Disease of Diospyros kaki Leaves Using Optical Coherence Tomography
Source: Sensors (Basel). 2024 Aug 21;24(16):5398. doi: 10.3390/s24165398 (PMC11359294; doi:10.3390/s24165398)
Supplement: Supplementary file 1 [file sensors-24-05398-s001.zip]

Archive with 1 entries (1 files):
- sensors-3084740-supplementary.pdf
